# Supplementary material for: Global, Regional, and National Incidence and Disability-Adjusted Life-Years for Urolithiasis in 195 Countries and Territories, 1990–2019: Results from the Global Burden of Disease Study 2019
Source: J Clin Med. 2023 Jan 29;12(3):1048. doi: 10.3390/jcm12031048 (PMC9918205; doi:10.3390/jcm12031048)
Supplement: Supplementary file 1 [file jcm-12-01048-s001.zip]

Archive with 1 entries (1 files):
- jcm-2124578-supplementary.pdf
